# Supplementary material for: The Oncogenic Lipid Sphingosine-1-Phosphate Impedes the Phagocytosis of Tumor Cells by M1 Macrophages in Diffuse Large B Cell Lymphoma
Source: Cancers (Basel). 2024 Jan 29;16(3):574. doi: 10.3390/cancers16030574 (PMC10854869; doi:10.3390/cancers16030574)
Supplement: Supplementary file 1 [file cancers-16-00574-s001.zip]

Archive with 2 entries (2 files):
- Supplementary figures PERRY 28 January 2024.pdf
- Supplementary methods PERRY 28 January 2024.pdf
